# Supplementary material for: SARS-CoV-2 helicase might interfere with cellular nonsense-mediated RNA decay: insights from a bioinformatics study
Source: BMC Genom Data. 2023 Nov 18;24:68. doi: 10.1186/s12863-023-01173-y (PMC10657555; doi:10.1186/s12863-023-01173-y)
Supplement: Supplementary file 1 — Supplementary Material 1. Table S1. SARS-CoV-2 proteins accession numbers and symbols [file 12863_2023_1173_MOESM1_ESM.xlsx]

## Sheet: Table S1
	SARS-Cov-2 Accession numbers	Symbol
	YP_009724392.1	E
	YP_009724393.1	M
	YP_009724397.2	N
	YP_009742608.1	nsp1
	YP_009742609.1	nsp2
	YP_009742610.1	nsp3
	YP_009742611.1	nsp4
	YP_009742612.1	nsp5
	YP_009742613.1	nsp6
	YP_009742614.1	nsp7
	YP_009742615.1	nsp8
	YP_009742616.1	nsp9
	YP_009742617.1	nsp10
	YP_009725312.1	nsp11
	YP_009725308.1	nsp13
	YP_009725309.1	nsp14
	YP_009725310.1	nsp15
	YP_009725311.1	nsp16
	YP_009724391.1	ORF3a
	YP_009724394.1	ORF6
	YP_009724395.1	ORF7a
	YP_009725318.1	ORF7b
	YP_009724396.1	ORF8
	YP_009725255.1	ORF10
	YP_009725307.1	RdRp
	YP_009724390.1	S
