# Supplementary material for: SARS-CoV-2 helicase might interfere with cellular nonsense-mediated RNA decay: insights from a bioinformatics study
Source: BMC Genom Data. 2023 Nov 18;24:68. doi: 10.1186/s12863-023-01173-y (PMC10657555; doi:10.1186/s12863-023-01173-y)
Supplement: Supplementary file 2 — Supplementary Material 2. Table S2. Delta-BLAST parameters [file 12863_2023_1173_MOESM2_ESM.xlsx]

## Sheet: Table S2
	Parameter	Fig1A	Fig1B	Fig1C	Fig1D
	Database	RefSeq Proteins	RefSeq Proteins	RefSeq Proteins	RefSeq Proteins
	Organism	Homo sapiens	Homo sapiens	Mammals	Mammals
	Program	Delta-BLAST	Delta-BLAST	Delta-BLAST	Delta-BLAST
	Word size	3	3	3	3
	Hitlist size	500	500	500	500
	Gap Costs	Existence:11	Existence:11	Existence:11	Existence:11
		Extension:1	Extension:1	Extension:1	Extension:1
	Matrix	BLOSUM62	BLOSUM62	BLOSUM62	BLOSUM62
	PSI-BLAST iterations	3	3	3	3
	PSI-BLAST Threshold	0.005	0.005	0.005	0.005
	Delta-BLAST Threshold	0.05	0.05	0.05	0.05
