# Supplementary material for: SARS-CoV-2 helicase might interfere with cellular nonsense-mediated RNA decay: insights from a bioinformatics study
Source: BMC Genom Data. 2023 Nov 18;24:68. doi: 10.1186/s12863-023-01173-y (PMC10657555; doi:10.1186/s12863-023-01173-y)
Supplement: Supplementary file 3 — Supplementary Material 3. Table S3. GEO Dataset attributes [file 12863_2023_1173_MOESM3_ESM.xlsx]

## Sheet: Table S3
	GEO Accession	Samples	RNA source	Platform	Data type	DEG number	Reference
	GSE155974	2 COVID	Infected nasal organoid cells	Illumina NovaSeq 6000	Raw counts	4661	Li L
		1 Mock
	GSE171110	44 COVID	Whole blood	Illumina HiSeq 2500	Raw counts	2458	Cecile Lefebvre et al.
		10 healthy
	GSE157103	100 COVID	Plasma and leukocytes	Illumina NovaSeq 6000	Raw counts	756	Adolf Ariel Jaitovich et al.
		26 Healthy
	GSE182917	12 COVID	Postmortem autopsy of lung	Illumina NovaSeq 6000	Raw counts	2493	Cheng Sun et al.
		3 Other disease
