# Supplementary material for: SARS-CoV-2 helicase might interfere with cellular nonsense-mediated RNA decay: insights from a bioinformatics study
Source: BMC Genom Data. 2023 Nov 18;24:68. doi: 10.1186/s12863-023-01173-y (PMC10657555; doi:10.1186/s12863-023-01173-y)
Supplement: Supplementary file 4 — Supplementary Material 4. Table S4. List of overlapping genes between DEGs_GSE155974, DEGs_GSE171110, DEGs_GSE157103, and DEGs_GSE182917 with genes extracted from Colombo et al study [file 12863_2023_1173_MOESM4_ESM.xlsx]

## Sheet: Table S4
		DEG_GSE155974 vs Colombo									DEG_GSE157103 vs Colombo	DEG_GSE171110 vs Colombo			DEG_GSE182917 vs Colombo
		PBX4	BSDC1	SNX8	SYNGR2	SPSB3	TRAF2	STK19	MAU2	PLEKHM1	SLC22A18	C1RL	ADM	GRN	TECTA	RIOK3	P2RX6
		COL4A5	SDR39U1	ELMOD3	HIST1H2BN	KIAA1614	ECE1	IL4R	ACTR1A	ICAM1	ATF3	C1QTNF3	SLC27A2	ADCY6	ARRDC2	ATP6V0E2-AS1	TTLL7
		AGPAT1	SOCS3	ZFYVE27	P2RX6	ADAMTS13	LAMB3	EPS8L2	KCTD5	ZNF674	SIRT6	ABHD2	CTSA	TSPAN9	SOD2	MEIS3	MYH3
		EVC	DNASE1L1	SLC27A2	YDJC	ZNF517	MAP3K7CL	GDE1	IFIT2	C4orf47	BTN3A1	SBNO2	NBPF14	KIAA1614	PCOLCE	CCDC30	SULT1A1
		ITGA3	BAIAP2L2	LCAT	STAT3	SMG6	CACFD1	STK11	KAZALD1	PIGS	NBPF19	AGTRAP	ODF3B	IL7R	SHC1	BMPER	SLC36A4
		SLC12A4	TNFAIP3	MBOAT7	TPCN2	MSLN	LMAN2L	RELB	TXNRD2	WBP2	RABEP2	PLXNB3	ZNF391	CNKSR1	ITGA3	HHAT	GPRC5A
		PHLDB3	PIGT	TSSK6	SEZ6L2	UBXN6	OSBPL3	ATP6V0A1	TUFT1	KCNK15	IFIT2	IFITM10	NOXRED1	OXNAD1	GDPD5	CCDC142	OBSCN
		GDPD5	ZSWIM4	ITGAE	GPRC5A	GPR137	CREB3	IMMP2L	ZNF76	GRN	ARNTL2	ECE1	GAS6	DDX60L	GFPT2	LINC01588	SEMA3B
		SIRT6	GTPBP2	ODF3B	ARHGEF18	NFKBIE	PQLC2	GCNT3	INF2	PTCHD4	TTLL7	TMEM140	CDA	LINC01347	PMM1	P3H4
		NCOR2	MMP24	HSD17B14	SUMF2	PLCD3	FUOM	ADM	SMOX	ADCY6	LDLR	CLTCL1	ZBTB46	PLCD3	ZNF75A	RGS5
		HIST1H1E	TP53I3	SFXN5	TOM1	DAP	CCDC90B	HSBP1L1	UNC13D	HSF1	TWF2	LAMB3	ITGB5	KIAA0319	P4HA3	SYT1
		PLEKHG4	GADD45B	ZBTB46	TMEM106A	SHARPIN	ADAMTSL4	RNF181	RHBDD2	UBXN1	DDX60	ATP8B4	TYMP	PSG6	IFT140	MMP28
		SLC16A5	ADGRG1	CALCOCO1	SLC26A11	TTC23	GALNT2	DEDD2	TWF2	NECAB3	FUOM	TBC1D3B	COLQ	FSTL3	TBC1D17	SH2D3A
		SYT12	CFAP70	MAP7D1	LYPLA2	TBC1D2	USP35	TOLLIP	DDX60	NFKBIB	SH3TC1	LDLR	RFX2	FDXR	ADAMTS16	SLC36A1
		CHFR	PAQR7	TMEM208	PPP1R12C	TCP11L2	ZFPL1	ZFAND2A	SARM1	MFSD12	TRPM4	ADAMTSL4	PHLDA3	TBC1D2	PLXNB3	MOK
		A4GALT	PLBD2	MAFF	TTC7A	TMEM141	SPSB2	NLE1	HSF4	TSPAN9	OSGIN1	EHD2	NDST1	SLC9A8	PPARGC1A	POT1-AS1
		MTMR14	PPP1R15A	ABTB1	SLC35C2	HIST2H2BF	POFUT2	AP5S1	ZSWIM8	ST6GALNAC6	D2HGDH	FAM157A	TGM2	ITPKC	JUND	TMEM234
		TMEM104	ZFAND1	RELL2	NPIPB3	YKT6	TMC6	ALKBH6	KANSL1	CNKSR1	STARD4	TRPM2	SLC22A18	DDR2	FAM114A2	RIT1
		OGFOD2	SH3BP2	ITGB5	MED16	PLEKHM2	NTPCR	TBX6	BAD	B4GALT7	CRIP2	TRPC1	ITGB4	SHKBP1	C5	EFCAB6
		CACNB1	NAGLU	YIPF3	CCDC130	ALDH3B1	TINAGL1	INO80	MFSD10	ZSWIM7	SEC14L2	CDKN2B	ATP11A	KLHL3	ADAMTSL4	KIAA1614
		PILRA	NDRG1	TYMP	AKAP17A	SHKBP1	NATD1	GAS6	SPTBN5	STAT2	C1orf54	NATD1	ULK1	LRPAP1	WNT9A	CEP126
		PEX16	ACOT11	ARHGAP11B	LRP10	TMEM101	KIAA0556	MGRN1	CLCN7	PTAFR	ACER2	MCTP2	BAG1	SPEF2	LAMA1	ADAMTS13
		IL6R	CCNB1IP1	IL2RG	TNFRSF12A	SESN2	POLD4	TECPR1	MC1R	ALG3	KIAA1614	ZNF223	LIPH	LRRFIP1P1	MCTP2	PITPNM3
		ARAP1	SGTA	PLXNA3	PRR14	ITPRIP	SLC38A6	ANKS3	AMDHD2	PITPNM3	SHARPIN	SOCS3	CYP4F3	IFIT2	ULBP1	DAP
		DNHD1	D2HGDH	DBNL	FBXL8	RASSF1	INPP5K	PCSK7	OBSCN	FSTL3	SLC27A2	ALPK1	NOL3	ADM2	BAIAP2L2	STARD9
		GIPR	SZT2	TRIO	FBXO44	URM1	RHOD	NKIRAS2	RND3	CYB561D1	ODF3B	GTPBP2	ARNTL2	SERPINB1	ZSWIM4	ALDH3B1
		YIPF2	SNX11	CLHC1	MVP	PISD	PPP1R13L	TRMT61A	CTSD	CAPN10	PSMB10	TP53I3	FLOT2	DENND3	CFAP70	IGFBP4
		LPIN3	CRIP2	NDST1	TPRA1	GPC1	SIRT7	ZFAT	SEMA3B	FDXR	TYMP	GADD45B	LSMEM1	CLU	PLBD2	PVT1
		PPP1R37	HIST1H2AC	PTK2B	ITGAM	SLC25A43	PLD2	PITPNM1	SH3TC1	SLC9A8	TRMT61A	SLC12A3	CARD6	PPP4R1L	C1S	C1orf116
		PTPRH	GUF1	CRY2	ZNF213	CDK10	OARD1	PNKP	CCND3	ITPKC		HDAC4	TUFT1	PROB1	DNAH7	FBXO32
		KLF4	BHLHE40	ABHD4	EML2	ERVH48-1	ATG2A	HMG20B	GRAMD1A	RHBDD3		WDFY3	TTLL7		GADD45A	DNAH5
		HS1BP3	HDAC11	SLC35F6	MST1R	ARRDC2	OSGIN1	PHLDA3	TRPM4	FAM160B2		GADD45A	SMOX		POSTN	CTC1
		PPARGC1A	PLXNB2	UAP1L1	C19orf66	BBC3	POLL	LDHD	AP5Z1	DAW1		SH3YL1	ABCC3		SCG2	SPEF2
		CD151	TNIP1	CACNB3	TMEM9	BET1L	C1QTNF6	KLC4	HLA-F	MKL1		CSGALNACT1	DDX60		SNHG15	SH3GL2
		ARFRP1	MED15	ITGB4	EZH1	SHC1	CLSTN3	ZNF219	CLDN15	ANKRD1		SLC22A15	DRAM1		ACOT11	RSPO3
		CELSR3	ZER1	R3HDM4	VWDE	MGAT4B	NISCH	TGM2	RBCK1	PTK6		HERC2P3	GBA		EML6	ODF3B
		LDLR	CAMTA2	C19orf25	PSAP	CCDC57	ZNF408	SLC22A18	SH2D3A	SYNPO		TMC5	TOM1		C1QTNF6	WDR83
		KLHL21	ENO3	MAP3K14	GMPPB	HYOU1	SLC39A13	MPPE1	MGLL	CYB561A3		SHISA4	CTSD		BMP1	TRIM16L
		HPS1	SGSH	LMF1	MCOLN1	IFT140	SLC35A2	SQSTM1	ACAD9	MED22		CPEB4	SEMA3B		RAB32	CDA
		TFE3	MAFG	PLXNB1	AIFM2	SBNO2	NEK8	PLK3	MTG2	RRNAD1		CRIP2	LRP10		MZF1	TMEM208
		FBF1	JUP	PI4K2A	PGAP3	PDE4C	BMP1	ATF3	ADM2	TMED1		RNF24	TNFRSF12A		RNF24	LINC00472
		ZBTB8OS	OSBP2	CYP4F3	PAQR5	ZZEF1	PMAIP1	EVI5L	MLLT6	PMM2		SEC14L2	EIF2AK3		ABCA9	RFX2
		PLA2G4C	PBXIP1	ALG12	SMG5	IRF3	LMBR1L	PIAS3	NAT9	PSMB10		PHTF1	GRAMD1A		EPS8L2	SPINK1
		NAA60	CDKN1A	TMEM8A	PROB1	LIF	FUCA1	TNFSF10	FBXW5	KCNN4		IL4R	ITGAM		CDKN1A	R3HDM4
		DAGLB	CEACAM19	DNAH1	PC	AGTRAP	MZF1	THBS3	YIPF1	G6PC3		MAFG	KRT8P46		ACACB	PRKG2
		LYPD3	CUL7	PDRG1	ACAD10	RABEP2	SAA1	ULK1	ARRDC3	CYP24A1		JUP	MMP28		ADM	LIPH
		EHD2	FAM214B	KLF6	C19orf54	DGKD	C1orf54	TEAD3	DDIT3	ABCB8		IMMP2L	MGLL		TMEM167B	MGAT5B
		PPCDC	HIST1H4H	NOL3	FAM3A	PLXNB3	DNAJB2	STOML1	PLA2G15	PNPLA2		CDKN1A	GMPPB		CTSA	DNAH1
		MAPK7	PLEKHJ1	FLOT2	ZFAND3	GAA	MAN1B1	ZNF707	ACTR1B	ERCC2		CFLAR	SLC36A1		LCAT	ARNTL2
